# Supplementary material for: Systematic review of the scientific evidence of the pulmonary carcinogenicity of talc
Source: Front Public Health. 2022 Oct 11;10:989111. doi: 10.3389/fpubh.2022.989111 (PMC9593030; doi:10.3389/fpubh.2022.989111)
Supplement: Supplementary file 4 [file Table_4.xlsx]

## Sheet: S.4 Respiratory Case Control
Supplementary Table S.4: Full Data Extraction for Talc and Respiratory Cancer Case-Control Studies
First Author	Publication Year	Full Citation	Study Location/Country	Study Design	Number of Participants and Follow-up Period	Study Participation/Inclusion Criteria	Site-Specific Cancer	Stratification	Type of Risk Estimate	No. Cases	No. Control	Risk Estimate (95% CI)	Number of Mesotheliomas observed (if no risk estimates for mesothelioma presented)
Gamble	1993	Gamble, J. F. (1993). A nested case control study of lung cancer among New York talc workers. International archives of occupational and environmental health, 64(6), 449-456.	Upstate New York, USA	Nested case-control	710 male GTC talc workers employed between 1947 and 1978; follow up through 1983.	See Brown et al. 1990.	Lung Cancer	Nontalc exposure risk score: 0-50	OR	8	19	1.00 (NR)	No mention of mesothelioma.
								Nontalc exposure risk score: 51-120		5	21	0.57 (NR)
								Nontalc exposure risk score: 121-220		6	13	1.10 (NR)
								Nontalc exposure risk score: 221-533		3	13	0.55 (NR)
								Smoking Status: non-smoker		0	18	NR
								Smoking Status: ex-smoker		2	6	1
								Smoking Status: Smoker v. ex-smoker and non-smoker		20	42	5.71 (0.36-7.81)
								Smoking Status: Smoker v. ex-smoker only		20	42	1.43 (0.31-9.07)
								Tenure at GTC (years): < 5		14	40	1
								Tenure at GTC (years): 5-15		2	5	1.14 (NR)
								Tenure at GTC (years): 15-36		6	21	0.82 (NR)
Wild	2002	Wild, P., Leodolter, K., Refregier, M., Schmidt, H., Zidek, T., & Haidinger, G. (2002). A cohort mortality and nested case-control study of French and Austrian talc workers. Occupational and environmental medicine, 59(2), 98-105.	France & Austria combined	Nested case-control	France: 1070 talc miners and miller followed from 1945 to 1994. Austria:542 talc miners and millers followed from 1972 to 1995	France: All male workers who worked continuously for at least one year between 1945 and 1994 Austria: All male workers who worked continuously for at least one year between 1972 and 1995	Lung Cancer	Non-exposed	N/A	23	9	N/A
								<=100 y. mg/m^3 cumulative talc exposure	OR	18	6	0.86 (NR)
								100-400 y. mg/m^3 cumulative talc exposure		15	7	1.07 (NR)
								400-800 y. mg/m^3 cumulative talc exposure		21	5	0.60 (NR)
								>800 y. mg/m^3 cumulative talc exposure		10	3	0.73 (NR)
								Cumulative exposure to talc		30	87	0.98 (0.88-1.10)
