# Supplementary material for: Systematic review of the scientific evidence of the pulmonary carcinogenicity of talc
Source: Front Public Health. 2022 Oct 11;10:989111. doi: 10.3389/fpubh.2022.989111 (PMC9593030; doi:10.3389/fpubh.2022.989111)
Supplement: Supplementary file 5 [file Table_5.xlsx]

## Sheet: S.5 Resp Can Cohort
Supplementary Table S.5: Quality Evaluation Ratings for Respiratory Cancer Cohort Studies
First Author	Publication Year	Full Citation	Metric 1: Participant Selection Score	Metric 2: Attrition	Metric 3: Comparison Group	Domain I (Study Participation) Composite Score	Metric 4: Measurement of Exposure	Metric 5: Exposure Levels	Metric 6: Temporality	Domain II (Exposure Assessment) Composite Score	Metric 7: Outcome measurement or characterization	Metric 8: Reporting bias	Domain III (Outcome Assessment) Composite Score	Metric 9: Covariate adjustment	Metric 10: Covariate characterization	Metric 11: Co-Exposure Confounding	Domain IV: Potential Confounding/ Variable Control	Metric 12: Study Design and Methods	Metric 13: Statistical power (sensitivity)	Metric 14: Reroducibility of analyses	Metric 15: Statistical models (confounding bias)	Domain V: Analysis	Overall Score
Rubino	1976	Rubino, G. F., Scansetti, G., Piolatto, G., & Romano, C. A. (1976). Mortality study of talc miners and millers. Journal of Occupational and Environmental Medicine, 18(3), 186-193.	Medium	High	Medium	Medium	High	Medium	High	High	High	High	High	Medium	Medium	Medium	Medium	Medium	Low	Medium	Medium	Medium	Medium
Coggiola	2003	Coggiola, M., Bosio, D., Pira, E., Piolatto, P. G., Vecchia, C. L., Negri, E., ... & Bacaloni, A. (2003). An update of a mortality study of talc miners and millers in Italy. American journal of industrial medicine, 44(1), 63-69.	High	High	High	High	Medium	Medium	High	Medium	High	High	High	Medium	Medium	Medium	Medium	Medium	Medium	Medium	Medium	Medium	Medium
Pira	2017	Pira, E., Coggiola, M., Ciocan, C., Romano, C., La Vecchia, C., Pelucchi, C., & Boffetta, P. (2017). Mortality of talc miners and millers from Val Chisone, Northern Italy: an updated cohort study. Journal of occupational and environmental medicine, 59(7), 659-664.	High	Medium	High	High	Medium	Medium	High	Medium	High	High	High	Medium	Medium	Medium	Medium	Medium	Medium	Medium	Medium	Medium	Medium
Ciocan	2021	Ciocan, C., Pira, E., Coggiola, M., Franco, N., Godono, A., La Vecchia, C., ... & Boffetta, P. (2022). Mortality in the cohort of talc miners and millers from Val Chisone, Northern Italy: 74 years of follow-up. Environmental Research, 203, 111865.	High	High	High	High	Medium	Medium	High	Medium	High	High	High	High	Medium	Medium	Medium	Medium	Medium	Medium	Medium	Medium	Medium
Wergeland	1990	Wergeland, E., Andersen, A., & Berheim, A. (1990). Morbidity and mortality in talc‐exposed workers. American journal of industrial medicine, 17(4), 505-513.	High	Medium	High	High	Medium	Medium	Medium	Medium	High	High	High	Medium	Medium	Medium	Medium	Medium	Low	Medium	Medium	Medium	Medium
Wergeland	2017	Wergeland, E., Gjertsen, F., Vos, L., & Grimsrud, T. K. (2017). Cause‐specific mortality and cancer morbidity in 390 male workers exposed to high purity talc, a six‐decade follow‐up. American journal of industrial medicine, 60(9), 821-830.	High	Medium	High	High	Medium	Medium	High	Medium	High	High	High	Medium	Medium	Medium	Medium	Medium	Low	Medium	Medium	Medium	Medium
Wild	2002	Wild, P., Leodolter, K., Refregier, M., Schmidt, H., Zidek, T., & Haidinger, G. (2002). A cohort mortality and nested case-control study of French and Austrian talc workers. Occupational and environmental medicine, 59(2), 98-105.	Medium	Medium	High	Medium	High	Medium	High	High	High	High	High	High	Medium	Medium	Medium	Medium	Low	Medium	Medium	Medium	Medium
Selevan	1979	Selevan, S. G., Dement, J. M., Wagoner, J. K., & Froines, J. R. (1979). Mortality patterns among miners and millers of non-asbestiform talc: preliminary report. Journal of environmental pathology and toxicology, 2(5), 273-284.	Medium	High	High	High	Medium	Low	Medium	Medium	High	Medium	Medium	Low	High	Medium	Medium	Medium	Low	Medium	Medium	Medium	Medium
Fordyce	2018	Fordyce, T. A., Leonhard, M. J., Mowat, F. S., & Moolgavkar, S. H. (2019). A 37-year update on mortality patterns in an expanded cohort of Vermont talc miners and millers. Journal of occupational and environmental medicine, 61(11), 916-923.	High	High	High	High	Medium	Medium	High	Medium	High	High	High	Medium	High	Medium	Medium	Medium	Medium	Medium	Medium	Medium	Medium
Kleinfeld	1967	Kleinfeld, M., Messite, J., Kooyman, O., & Zaki, M. H. (1967). Mortality among talc miners and millers in New York State. Archives of Environmental Health: An International Journal, 14(5), 663-667.	Low	Low	Low	Low	Medium	Low	Medium	Medium	Low	Medium	Low	Low	Medium	Medium	Medium	Low	Low	Medium	Medium	Low	Low
Kleinfeld	1974	Kleinfeld, M., Messite, J., & Zaki, M. H. (1974). Mortality experiences among talc workers: a follow-up study. Journal of Occupational and Environmental Medicine, 16(5), 345-349.	Low	Low	Low	Low	Medium	Low	Medium	Medium	Low	Medium	Low	Low	Medium	Medium	Medium	Medium	Low	Medium	Medium	Medium	Medium
Dement	1980	Dement, J. M. (1980). Occupational exposure to talc containing asbestos: Morbidity, mortality, and environmental studies of miners and millers. US Department of Health, Education, and Welfare, Public Health Service, Center for Disease Control, National Institute for Occupational Safety and Health.	Medium	High	High	High	Medium	Medium	High	Medium	High	Medium	Medium	Medium	Medium	Medium	Medium	Medium	Medium	Medium	Medium	Medium	Medium
Stille	1982	Stille, W. T., & Tabershaw, I. R. (1982). The mortality experience of upstate New York talc workers. J. Occup. Med., 24(6), 480-484.	High	Medium	High	High	Medium	Low	Medium	Medium	High	Medium	Medium	High	High	Medium	High	Medium	Low	Medium	Medium	Medium	Medium
Lamm	1988	Lamm, S. H., Levine, M. S., Starr, J. A., & Tirey, S. L. (1988). Analysis of excess lung cancer risk en short-term employees. American journal of epidemiology, 127(6), 1202-1209.	High	Medium	High	High	Medium	Low	Medium	Medium	High	Medium	Medium	Medium	Medium	Medium	Medium	Medium	Medium	Medium	Medium	Medium	Medium
Brown	1990	Brown, D. P. (1990). Health Hazard Evaluation Report HETA 90-390-2065, MHETA 86-012-2065: RT Vanderbilt Company, Gouverneur, New York (No. 90). Department of Health and Human Services, Public Health Service, Centers for Disease Control, National Institute for Occupational Safety and Health.	Medium	High	Medium	Medium	Medium	Medium	High	Medium	High	High	High	Medium	Medium	Medium	Medium	Medium	Medium	Medium	Medium	Medium	Medium
Honda	2002	Honda, Y., Beall, C., Delzell, E., Oestenstad, K., Brill, I., & Matthews, R. (2002). Mortality among workers at a talc mining and milling facility. Annals of Occupational Hygiene, 46(7), 575-585.	High	High	High	High	High	Medium	High	High	High	High	High	Medium	Medium	Medium	Medium	Medium	Medium	Medium	Medium	Medium	High
