# Supplementary material for: Systematic review of the scientific evidence of the pulmonary carcinogenicity of talc
Source: Front Public Health. 2022 Oct 11;10:989111. doi: 10.3389/fpubh.2022.989111 (PMC9593030; doi:10.3389/fpubh.2022.989111)
Supplement: Supplementary file 6 [file Table_6.xlsx]

## Sheet: S.5 OC Case Control
Supplementary Table S.5: Quality Evaluation Ratings for Ovarian Cancer Case-Control Studies
First Author	Publication Year	Full Citation	Metric 1: Participant Selection Score	Metric 2: Attrition	Metric 3: Comparison Group	Domain I (Study Participation) Composite Score	Metric 4: Measurement of Exposure	Metric 5: Exposure Levels	Metric 6: Temporality	Domain II (Exposure Assessment) Composite Score	Metric 7: Outcome measurement or characterization	Metric 8: Reporting bias	Domain III (Outcome Assessment) Composite Score	Metric 9: Covariate adjustment	Metric 10: Covariate characterization	Domain IV: Potential Confounding/ Variable Control	Metric 11: Study Design and Methods	Metric 12: Statistical power (sensitivity)	Metric 13: Reroducibility of analyses	Metric 14: Statistical models (confounding bias)	Domain V: Analysis	Overall Score
Cramer	1982	Cramer, D.W., Welch, W.R., Scully, R.E. and Wojciechowski, C.A., 1982. Ovarian cancer and talc. A case‐control study. Cancer, 50(2), pp.372-376.	High	High	High	High	Low	Low	Low	Low	Medium	High	Medium	Medium	Low	Low	Medium	Medium	Medium	Medium	Medium	Low
Whittemore	1988	Whittemore, A.S., WU, M.L., Paffenbarger Jr, R.S., Sarles, D.L., Kampert, J.B., Grosser, S., Jung, D.L., Ballon, S. and Hendrickson, M., 1988. Personal and environmental characteristics related to epithelial ovarian cancer: II. Exposures to talcum powder, tobacco, alcohol, and coffee. American journal of epidemiology, 128(6), pp.1228-1240.	Medium	Medium	Medium	Medium	Low	Medium	Low	Low	High	High	High	High	Low	Medium	Low	Low	Medium	Low	Low	Medium
Booth	1989	Booth, M., Beral, V. and Smith, P., 1989. Risk factors for ovarian cancer: a case-control study. British journal of cancer, 60(4), pp.592-598.	Low	Medium	Medium	Medium	Low	Medium	Low	Low	High	High	High	Low	Low	Low	Medium	Low	Medium	Medium	Medium	Low
Harlow and Weiss	1989	Harlow, B.L. and Weiss, N.S., 1989. A case-control study of borderline ovarian tumors: the influence of perineal exposure to talc. American journal of epidemiology, 130(2), pp.390-394.	Medium	Medium	Medium	Medium	Low	Low	Low	Low	Medium	Medium	Medium	High	Low	Medium	Medium	Low	Low	Low	Low	Low
Harlow	1992	Harlow, B.L., Cramer, D.W., Bell, D.A. and Welch, W.R., 1992. Perineal exposure to talc and ovarian cancer risk. Obstetrics and gynecology, 80(1), pp.19-26.	High	Medium	High	High	Low	Medium	Medium	Medium	High	High	High	High	Low	Medium	Medium	Medium	Medium	Low	Medium	Medium
Chen	1992	Chen, Y., Wu, P.C., Lang, J.H., GE, W.J., Hartge, P. and Brinton, L.A., 1992. Risk factors for epithelial ovarian cancer in Beijing, China. International journal of epidemiology, 21(1), pp.23-29.	Medium	Low	Low	Low	Low	Low	Low	Low	Low	High	Medium	Low	Low	Low	Medium	Low	Medium	Low	Low	Low
Rosenblatt	1992	Rosenblatt, K.A., Szklo, M. and Rosenshein, N.B., 1992. Mineral fiber exposure and the development of ovarian cancer. Gynecologic oncology, 45(1), pp.20-25.	Low	Medium	Medium	Medium	Low	Low	Low	Low	High	High	High	Medium	Low	Low	Medium	Medium	Medium	Medium	Medium	Low
Tzonou	1993	Tzonou, A., Polychronopoulou, A., Hsieh, C.C., Trichopoulos, D., Rebelakos, A. and Karakatsani, A., 1993. Hair dyes, analgesics, tranquilizers and perineal talc application as risk factors for ovarian cancer. International journal of cancer, 55(3), pp.408-410.	Medium	High	Medium	Medium	Low	Low	Low	Low	High	Medium	Medium	Medium	Low	Low	Medium	Low	Medium	Low	Low	Low
Purdie	1995	Purdie, D., Green, A., Bain, C., Siskind, V., Ward, B., Hacker, N., Quinn, M., Wright, G., Russell, P. and Susil, B., 1995. Reproductive and other factors and risk of epithelial ovarian cancer: an Australian case‐control study. International journal of cancer, 62(6), pp.678-684.	High	High	High	High	Low	Low	Low	Low	High	Medium	Medium	Low	Low	Low	Medium	Medium	Medium	Low	Medium	Low
Chang	1996	Chang, S. and Risch, H.A., 1997. Perineal talc exposure and risk of ovarian carcinoma. Cancer: Interdisciplinary International Journal of the American Cancer Society, 79(12), pp.2396-2401.	High	Medium	High	High	Low	Medium	Low	Low	High	High	High	High	Low	Medium	Medium	Medium	Medium	Medium	Medium	Medium
Cook	1997	Cook, L.S., Kamb, M.L. and Weiss, N.S., 1997. Perineal powder exposure and the risk of ovarian cancer. American journal of epidemiology, 145(5), pp.459-465.	Medium	Medium	High	Medium	Low	Medium	Low	Low	High	High	High	High	Low	Medium	Medium	Medium	Medium	Medium	Medium	Low
Green	1997	Green, A., Purdie, D., Bain, C., Siskind, V., Russell, P., Quinn, M. and Ward, B., 1997. Tubal sterilisation, hysterectomy and decreased risk of ovarian cancer. International journal of cancer, 71(6), pp.948-951.	High	High	Medium	High	Low	Low	Low	Low	High	Low	Medium	High	Low	Medium	Medium	Low	Medium	Medium	Medium	Low
Godard	1998	Godard, B., Foulkes, W.D., Provencher, D., Brunet, J.S., Tonin, P.N., Mes-Masson, A.M., Narod, S.A. and Ghadirian, P., 1998. Risk factors for familial and sporadic ovarian cancer among French Canadians: a case-control study. American journal of obstetrics and gynecology, 179(2), pp.403-410.	High	Medium	Low	Medium	Low	Low	Low	Low	High	Medium	Medium	Medium	Low	Low	Medium	Medium	Medium	Low	Medium	Low
Cramer	1999	Cramer, D.W., Liberman, R.F., Titus‐Ernstoff, L., Welch, W.R., Greenberg, E.R., Baron, J.A. and Harlow, B.L., 1999. Genital talc exposure and risk of ovarian cancer. International journal of cancer, 81(3), pp.351-356.	Medium	High	Medium	Medium	Low	Medium	Low	Low	High	High	High	High	Low	Medium	Medium	Medium	Medium	Medium	Medium	Low
Wong	1999	Wong, C., Hempling, R.E., Piver, M.S., Natarajan, N. and Mettlin, C.J., 1999. Perineal talc exposure and subsequent epithelial ovarian cancer: a case-control study. Obstetrics & Gynecology, 93(3), pp.372-376.	Medium	Medium	High	Medium	Low	Medium	Low	Low	High	Medium	Medium	High	Low	Medium	Medium	Medium	Medium	Medium	Medium	Low
Ness	2000	Ness, R.B., Grisso, J.A., Cottreau, C., Klapper, J., Vergona, R., Wheeler, J.E., Morgan, M. and Schlesselman, J.J., 2000. Factors related to inflammation of the ovarian epithelium and risk of ovarian cancer. Epidemiology, 11(2), pp.111-117.	High	Medium	High	High	Low	Medium	Low	Low	Medium	High	Medium	High	Low	Medium	Medium	Medium	Medium	Medium	Medium	Low
Mills	2004	Mills, P.K., Riordan, D.G., Cress, R.D. and Young, H.A., 2004. Perineal talc exposure and epithelial ovarian cancer risk in the Central Valley of California. International journal of cancer, 112(3), pp.458-464.	High	Medium	High	High	Low	Medium	Low	Low	High	High	High	High	Low	Medium	Medium	Medium	Medium	Medium	Medium	Medium
Jordan	2007	Jordan, S. J., Green, A. C., Whiteman, D. C., & Webb, P. M. (2007). Risk factors for benign serous and mucinous epithelial ovarian tumors. Obstetrics & Gynecology, 109(3), 647-654.	High	Medium	Low	Medium	Low	Medium	Low	Low	Medium	High	Medium	High	Low	Medium	Medium	Medium	Medium	Medium	Medium	Low
Merritt	2008	Merritt, M.A., Green, A.C., Nagle, C.M., Webb, P.M. and Australian Cancer Study (Ovarian Cancer) and Australian Ovarian Cancer Study Group, 2008. Talcum powder, chronic pelvic inflammation and NSAIDs in relation to risk of epithelial ovarian cancer. International journal of cancer, 122(1), pp.170-176.	Medium	Medium	High	Medium	Low	Medium	Low	Low	Medium	High	Medium	High	Low	Medium	Medium	Medium	Medium	Medium	Medium	Low
Wu	2009	Wu, A.H., Pearce, C.L., Tseng, C.C., Templeman, C. and Pike, M.C., 2009. Markers of inflammation and risk of ovarian cancer in Los Angeles County. International journal of cancer, 124(6), pp.1409-1415.	High	High	High	High	Low	Medium	Low	Low	High	High	High	High	Low	Medium	Medium	Medium	Medium	Medium	Medium	Medium
Moorman	2009	Moorman, P.G., Palmieri, R.T., Akushevich, L., Berchuck, A. and Schildkraut, J.M., 2009. Ovarian cancer risk factors in African-American and white women. American journal of epidemiology, 170(5), pp.598-606.	High	High	Medium	High	Low	Low	Low	Low	High	High	High	High	Low	Medium	Medium	Medium	Medium	Medium	Medium	Medium
Rosenblatt	2011	Rosenblatt, K.A., Weiss, N.S., Cushing-Haugen, K.L., Wicklund, K.G. and Rossing, M.A., 2011. Genital powder exposure and the risk of epithelial ovarian cancer. Cancer Causes & Control, 22(5), pp.737-742.	High	Medium	High	High	Low	Medium	Low	Low	High	High	High	High	Low	Medium	Medium	Medium	Low	Medium	Medium	Medium
Kurta	2012	Kurta, M.L., Moysich, K.B., Weissfeld, J.L., Youk, A.O., Bunker, C.H., Edwards, R.P., Modugno, F., Ness, R.B. and Diergaarde, B., 2012. Use of fertility drugs and risk of ovarian cancer: results from a US-based case–control study. Cancer Epidemiology and Prevention Biomarkers, 21(8), pp.1282-1292.	High	High	High	High	Low	Low	Low	Low	High	High	High	High	Low	Medium	Medium	Medium	Medium	Medium	Medium	Medium
Cramer	2016	Cramer, D.W., Vitonis, A.F., Terry, K.L., Welch, W.R. and Titus, L.J., 2016. The association between talc use and ovarian cancer: A retrospective case–control study in two US states. Epidemiology (Cambridge, Mass.), 27(3), p.334.	High	High	Medium	High	Low	Medium	Low	Low	High	High	High	High	Low	Medium	Medium	Medium	Medium	Medium	Medium	Medium
Schildkraut	2016	Schildkraut, J.M., Abbott, S.E., Alberg, A.J., Bandera, E.V., Barnholtz-Sloan, J.S., Bondy, M.L., Cote, M.L., Funkhouser, E., Peres, L.C., Peters, E.S. and Schwartz, A.G., 2016. Association between body powder use and ovarian cancer: the African American Cancer Epidemiology Study (AACES). Cancer Epidemiology and Prevention Biomarkers, 25(10), pp.1411-1417.	High	High	High	High	Low	Medium	Low	Low	High	High	High	High	Low	Medium	Medium	Medium	Medium	Medium	Medium	Medium
Gabriel	2019	Gabriel, I.M., Vitonis, A.F., Welch, W.R., Titus, L. and Cramer, D.W., 2019. Douching, talc use, and risk for ovarian cancer and conditions related to genital tract inflammation. Cancer Epidemiology and Prevention Biomarkers, 28(11), pp.1835-1844.	High	High	Medium	High	Low	Medium	Low	Low	High	High	High	High	Low	Medium	Medium	Medium	Medium	Medium	Medium	Medium

## Sheet: S.6 OC Cohort
Supplementary Table S.6: Quality Evaluation Ratings for Ovarian Cancer Cohort Studies
First Author	Publication Year	Full Citation	Metric 1: Participant Selection Score	Metric 2: Attrition	Metric 3: Comparison Group	Domain I (Study Participation) Composite Score	Metric 4: Measurement of Exposure	Metric 5: Exposure Levels	Metric 6: Temporality	Domain II (Exposure Assessment) Composite Score	Metric 7: Outcome measurement or characterization	Metric 8: Reporting bias	Domain III (Outcome Assessment) Composite Score	Metric 9: Covariate adjustment	Metric 10: Covariate characterization	Domain IV: Potential Confounding/ Variable Control	Metric 11: Study Design and Methods	Metric 12: Statistical power (sensitivity)	Metric 13: Reroducibility of analyses	Metric 14: Statistical models (confounding bias)	Domain IV: Analysis	Domain IV: Overall Score
Gertig	2000	Gertig, D.M., Hunter, D.J., Cramer, D.W., Colditz, G.A., Speizer, F.E., Willett, W.C. and Hankinson, S.E., 2000. Prospective study of talc use and ovarian cancer. Journal of the National Cancer Institute, 92(3), pp.249-252.	Medium	Medium	High	Medium	Low	Medium	High	Medium	High	High	High	High	Medium	Medium	Medium	Medium	Medium	Medium	Medium	Medium
Gates	2010	Gates, M.A., Rosner, B.A., Hecht, J.L. and Tworoger, S.S., 2010. Risk factors for epithelial ovarian cancer by histologic subtype. American journal of epidemiology, 171(1), pp.45-53.	Medium	High	High	High	Low	Low	High	Low	High	Medium	Medium	High	Medium	Medium	Medium	Medium	Medium	Medium	Medium	Medium
Houghton	2014	Houghton, S.C., Reeves, K.W., Hankinson, S.E., Crawford, L., Lane, D., Wactawski-Wende, J., Thomson, C.A., Ockene, J.K. and Sturgeon, S.R., 2014. Perineal powder use and risk of ovarian cancer. JNCI: Journal of the National Cancer Institute, 106(9).	Medium	High	High	High	Low	Medium	High	Medium	High	High	High	High	Low	Medium	Medium	Medium	Medium	Medium	Medium	Medium
Urban	2015	Urban, N., Hawley, S., Janes, H., Karlan, B.Y., Berg, C.D., Drescher, C.W., Manson, J.E., Palomares, M.R., Daly, M.B., Wactawski-Wende, J. and O'Sullivan, M.J., 2015. Identifying post-menopausal women at elevated risk for epithelial ovarian cancer. Gynecologic oncology, 139(2), pp.253-260.	Medium	High	High	High	Low	Low	High	Low	High	High	High	Medium	Low	Medium	Medium	Medium	Medium	Medium	Medium	Medium
Gonzalez	2016	Gonzalez, N.L., O’Brien, K.M., D’Aloisio, A.A., Sandler, D.P. and Weinberg, C.R., 2016. Douching, talc use, and risk of ovarian cancer. Epidemiology (Cambridge, Mass.), 27(6), p.797.	Low	Medium	High	Medium	Low	Low	Medium	Low	Low	High	Medium	High	Low	Medium	Medium	Medium	Medium	Medium	Medium	Medium

## Sheet: S.6 Resp Can Case Control
Supplementary Table S.6: Quality Evaluation Ratings for Respiratory Cancer Case Control Studies
First Author	Publication Year	Full Citation	Metric 1: Participant Selection Score	Metric 2: Attrition	Metric 3: Comparison Group	Domain I (Study Participation) Composite Score	Metric 4: Measurement of Exposure	Metric 5: Exposure Levels	Metric 6: Temporality	Domain II (Exposure Assessment) Composite Score	Metric 7: Outcome measurement or characterization	Metric 8: Reporting bias	Domain III (Outcome Assessment) Composite Score	Metric 9: Covariate adjustment	Metric 10: Covariate characterization	Metric 11: Co-Exposure Confounding	Domain IV: Potential Confounding/ Variable Control	Metric 12: Study Design and Methods	Metric 13: Statistical power (sensitivity)	Metric 14: Reroducibility of analyses	Metric 15: Statistical models (confounding bias)	Domain V: Analysis	Overall Score
Gamble	1993	Gamble, J. F. (1993). A nested case control study of lung cancer among New York talc workers. International archives of occupational and environmental health, 64(6), 449-456.	High	High	High	High	Medium	Medium	High	Medium	High	High	High	High	Medium	Medium	Medium	Medium	Low	Medium	Medium	Medium	Medium
Wild	2002	Wild, P., Leodolter, K., Refregier, M., Schmidt, H., Zidek, T., & Haidinger, G. (2002). A cohort mortality and nested case-control study of French and Austrian talc workers. Occupational and environmental medicine, 59(2), 98-105.	See quality evaluation for Wild et al. 2002 in S.5 Cohort Table.
